# Supplementary material for: Aguhyper: a hyperledger-based electronic health record management framework
Source: PeerJ Comput Sci. 2024 May 22;10:e2060. doi: 10.7717/peerj-cs.2060 (PMC11157618; doi:10.7717/peerj-cs.2060)
Supplement: Supplemental Information 1 [file peerj-cs-10-2060-s001.zip]

Archive with 25 entries (24 files):
- Codes/
- Codes/.DS_Store
- __MACOSX/Codes/._.DS_Store
- Codes/model.cto.docx
- __MACOSX/Codes/._model.cto.docx
- Codes/DataSharingDoctor.js
- __MACOSX/Codes/._DataSharingDoctor.js
- Codes/DataCreation.js
- __MACOSX/Codes/._DataCreation.js
- Codes/assetCreationIPFS2023.js
- __MACOSX/Codes/._assetCreationIPFS2023.js
- Codes/DataSharingDoctorIPFS2023.js
- __MACOSX/Codes/._DataSharingDoctorIPFS2023.js
- Codes/DataSharingResearcher.js
- __MACOSX/Codes/._DataSharingResearcher.js
- Codes/permissions.acl.docx
- __MACOSX/Codes/._permissions.acl.docx
- Codes/ip2.js
- __MACOSX/Codes/._ip2.js
- Codes/new2022.js
- __MACOSX/Codes/._new2022.js
- Codes/ip3.js
- __MACOSX/Codes/._ip3.js
- Codes/ParticipantCreation.js
- __MACOSX/Codes/._ParticipantCreation.js
