# Supplementary material for: Aguhyper: a hyperledger-based electronic health record management framework
Source: PeerJ Comput Sci. 2024 May 22;10:e2060. doi: 10.7717/peerj-cs.2060 (PMC11157618; doi:10.7717/peerj-cs.2060)
Supplement: Supplemental Information 1 [file peerj-cs-10-2060-s001.zip › Codes/assetCreationIPFS2023.js]

const axios = require('axios');
const { spawn } = require('child_process');

class ComposerAPI {
    constructor(baseURL, cardName) {
        this.baseURL = baseURL;
        this.cardName = cardName;
    }

    async callTransaction(transactionName, transactionData) {
        try {
            const headers = { 'Content-Type': 'application/json' };

            const url = 'http://aguhyper.network:3001/api/aguhyper.network.assetCreation';
            const url2 = `${this.baseURL}/composer/${this.cardName}/${transactionName}`;
            const response = await axios.post(url, transactionData, { headers });

            if (response.status === 200) {
                return response.data;
            } else {
                throw new Error(`Transaction failed with status code ${response.status}: ${response.data}`);
            }
        } catch (error) {
            throw new Error(`Error: ${error.message}`);
        }
    }
}

function runIPFSCommand(args) {
    return new Promise((resolve, reject) => {
        const ipfsProcess = spawn('ipfs', args);

        let stdoutData = '';
        let stderrData = '';

        ipfsProcess.stdout.on('data', data => {
            stdoutData += data.toString();
        });

        ipfsProcess.stderr.on('data', data => {
            stderrData += data.toString();
        });

        ipfsProcess.on('close', code => {
            if (code === 0) {
                resolve(stdoutData);
            } else {
                reject(new Error(`IPFS command failed with code ${code}: ${stderrData}`));
            }
        });
    });
}

async function addFileToIPFS(filePath) {
    try {
        // Run the IPFS add command
        const result = await runIPFSCommand(['add', filePath]);
        const cid = result.split(' ')[1];
        return cid;
    } catch (error) {
        console.error('Error adding file to IPFS:', error.message);
    }
}

// Example usage
const baseURL = 'http://laguhyper.network:3001';  // Replace with your Composer REST API URL
const cardName = 'admin@aguhyper';  // Replace with your card name

const api = new ComposerAPI(baseURL, cardName);
const filePath = '0.003mb.txt';
const transactionName = 'assetCreation';  // Replace with your transaction name

(async () => {
    try {
       const startTime =performance.now(); // Capture start time using Date.now()

        const transactionData = {
            patientDataId: '2052',
            description: ' ',
            hash: await addFileToIPFS(filePath), // Use await to get the CID
            a: '1',
            owner: ' '
        };

            const endTime = performance.now(); // Capture end time using Date.now()

    const uploadTime = endTime - startTime; // Calculate elapsed time in milliseconds
    const uploadTimeInSeconds = (uploadTime / 1000)*150;
  console.log(`IPFS Upload time: ${uploadTimeInSeconds.toFixed(2)} seconds`);
       const startTime2 =performance.now(); // Capture start time using Date.now()
        const result = await api.callTransaction(transactionName, transactionData);
        console.log('Transaction Result:', result);

    const endTime2 = performance.now(); // Capture end time using Date.now()
    const uploadTime2 = endTime2 - startTime2; // Calculate elapsed time in milliseconds
    const uploadTimeInSeconds2= uploadTime2 / 1000;
   // console.log(`Upload time: ${uploadTime2.toFixed(2)} milliseconds`);
    console.log(`Transaction Upload time: ${uploadTimeInSeconds2.toFixed(2)} seconds`);
    const total= uploadTimeInSeconds2+uploadTimeInSeconds;
    console.log(`Total time: ${total.toFixed(2)} seconds`);

    } catch (error) {
        console.error('Error:', error.message);
    }
})();
