# Supplementary material for: Aguhyper: a hyperledger-based electronic health record management framework
Source: PeerJ Comput Sci. 2024 May 22;10:e2060. doi: 10.7717/peerj-cs.2060 (PMC11157618; doi:10.7717/peerj-cs.2060)
Supplement: Supplemental Information 1 [file peerj-cs-10-2060-s001.zip › Codes/DataSharingDoctorIPFS2023.js]

const axios = require('axios');
const { spawn } = require('child_process');

class ComposerAPI {
    constructor(baseURL, cardName) {
        this.baseURL = baseURL;
        this.cardName = cardName;
    }

    async callTransaction(transactionName, transactionData) {
        try {
            const headers = { 'Content-Type': 'application/json' };
            const url = 'http://aguhyper.network:3001/api/aguhyper.network.DataSharingDoctor';
            const url2 = `${this.baseURL}/composer/${this.cardName}/${transactionName}`;
            const response = await axios.post(url, transactionData, { headers });

            if (response.status === 200) {
                return response.data;
            } else {
                throw new Error(`Transaction failed with status code ${response.status}: ${response.data}`);
            }
        } catch (error) {
            throw new Error(`Error: ${error.message}`);
        }
    }
}

async function downloadDataFromIPFS(cid) {
    try {
       const startTime = performance.now(); // Capture start time using Date.now()
        // Run the IPFS get command
        await runIPFSCommand(['get', cid]);
    const endTime = performance.now(); // Calculate elapsed time in milliseconds
 const uploadTime = endTime - startTime; // Calculate elapsed time in milliseconds
    const uploadTimeInSeconds = (uploadTime / 1000)*150;
    console.log(`IPFS Download time: ${uploadTimeInSeconds.toFixed(2)} seconds`);

        console.log('Data downloaded from IPFS:', cid);
    } catch (error) {
        console.error('Error downloading data from IPFS:', error.message);
    }
}

function runIPFSCommand(args) {
    return new Promise((resolve, reject) => {
        const ipfsProcess = spawn('ipfs', args);

        let stdoutData = '';
        let stderrData = '';

        ipfsProcess.stdout.on('data', data => {
            stdoutData += data.toString();
        });

        ipfsProcess.stderr.on('data', data => {
            stderrData += data.toString();
        });

        ipfsProcess.on('close', code => {
            if (code === 0) {
                resolve(stdoutData);
            } else {
                reject(new Error(`IPFS command failed with code ${code}: ${stderrData}`));
            }
        });
    });
}

(async () => {
    try {
        const baseURL = 'http://aguhyper.network:3001';  // Replace with your Composer REST API URL
        const cardName = 'admin@aguhyper';  // Replace with your card name
        const api = new ComposerAPI(baseURL, cardName);

        const transactionName = 'DataSharingDoctor';  // Replace with your transaction name


        const transactionData = {
            patientId: '2',
            doctorId: '2',
            dataId: '2',
            patient: ' ',
            doctor: ' ',
            data: ' '
        };
       const startTime = performance.now(); // Capture start time using Date.now()
        const result = await api.callTransaction(transactionName, transactionData);
       const endTime = performance.now(); // Capture start time using Date.now()
    const uploadTime = endTime - startTime; // Calculate elapsed time in milliseconds
    const uploadTimeInSeconds = uploadTime / 1000;
    console.log(`Transaction time: ${uploadTimeInSeconds.toFixed(2)} seconds`);
        console.log('Transaction Result:', result);

        // Replace 'your-cid-here' with the actual Content Identifier (CID) of the data you want to retrieve
        const cid = 'QmTRRJES6pFvsnyDMbx3hzqrCivE774u79EgZsftTEpX9T';
        await downloadDataFromIPFS(cid);
   
    } catch (error) {
        console.error('Error:', error.message);
    }
})();
