# Supplementary material for: Aguhyper: a hyperledger-based electronic health record management framework
Source: PeerJ Comput Sci. 2024 May 22;10:e2060. doi: 10.7717/peerj-cs.2060 (PMC11157618; doi:10.7717/peerj-cs.2060)
Supplement: Supplemental Information 1 [file peerj-cs-10-2060-s001.zip › Codes/ip2.js]

const { spawn } = require('child_process');

// Replace 'your-cid-here' with the actual Content Identifier (CID) of the data you want to retrieve
const cid = 'QmTRRJES6pFvsnyDMbx3hzqrCivE774u79EgZsftTEpX9T';

function runIPFSCommand(args) {
  return new Promise((resolve, reject) => {
    const ipfsProcess = spawn('ipfs', args);

    let stdoutData = '';
    let stderrData = '';

    ipfsProcess.stdout.on('data', data => {
      stdoutData += data.toString();
    });

    ipfsProcess.stderr.on('data', data => {
      stderrData += data.toString();
    });

    ipfsProcess.on('close', code => {
      if (code === 0) {
        resolve(stdoutData);
      } else {
        reject(new Error(`IPFS command failed with code ${code}: ${stderrData}`));
      }
    });
  });
}

async function downloadDataFromIPFS() {
  try {
    // Run the IPFS get command
    const startTime = performance.now(); // Capture start time

    await runIPFSCommand(['get', cid]);
    const endTime = performance.now(); // Capture end time
    const uploadTime = endTime - startTime; // Calculate elapsed time in milliseconds
    const uploadTime2=uploadTime/1000;

    console.log('Data downloaded from IPFS:', cid);
    console.log(`Download time: ${uploadTime.toFixed(2)} milliseconds`);
    console.log(`Download time: ${uploadTime2.toFixed(2)} seconds`);
  } catch (error) {
    console.error('Error downloading data from IPFS:', error.message);
  }
}

downloadDataFromIPFS();
