# Supplementary material for: Aguhyper: a hyperledger-based electronic health record management framework
Source: PeerJ Comput Sci. 2024 May 22;10:e2060. doi: 10.7717/peerj-cs.2060 (PMC11157618; doi:10.7717/peerj-cs.2060)
Supplement: Supplemental Information 1 [file peerj-cs-10-2060-s001.zip › Codes/new2022.js]

const { Worker, isMainThread, parentPort, workerData } = require('worker_threads');
const axios = require('axios');

class ComposerAPI {
    constructor(baseURL, cardName) {
        this.baseURL = baseURL;
        this.cardName = cardName;
    }

    async callTransaction(transactionName, transactionData) {
        try {
            const headers = { 'Content-Type': 'application/json' };
            const url = 'http://aguhyper.network:3001/api/aguhyper.network.DataSharingDoctor';
            const response = await axios.post(url, transactionData, { headers });

            if (response && response.status === 200) {
                return response.data;
            } else {
                throw new Error(`Transaction failed with status code ${response ? response.status : 'unknown'}: ${response ? response.data : 'unknown'}`);
            }
        } catch (error) {
            throw new Error(`Error: ${error.message}`);
        }
    }
}

async function performTransactions(workerId, transactions, transactionName) {

    const baseURL = 'http://aguhyper.network:3001';
    const cardName = 'admin@aguhyper';
    const api = new ComposerAPI(baseURL, cardName);
    try {
        let totalLatency = 0;
        const start = performance.now();

        const results = await Promise.all(transactions.map(async (transaction, index) => {
            try {
                const transactionStart = performance.now();
                const result = await api.callTransaction(transactionName, transaction);
                const transactionEnd = performance.now();
                const transactionLatency = (transactionEnd - transactionStart) / 1000;
                totalLatency = totalLatency + transactionLatency;

                return { result, latency: transactionLatency };
            } catch (error) {
                console.error(`Worker ${workerId} - Transaction Error ${index + 1}:`, error.message);
                return { result: null, latency: null };
            }
        }));

        const averageLatency = totalLatency / transactions.length;
        console.log(`Worker ${workerId} - Average Transaction Latency: ${averageLatency.toFixed(4)} seconds`);
        console.log(`Worker ${workerId} - Total latency: ${totalLatency.toFixed(4)} seconds`);

        totalLatency = 0;
        const end = performance.now();
        const duration = (end - start) / 1000;
        const throughput = transactions.length / duration;
        console.log(`Worker ${workerId} - Total Duration: ${duration.toFixed(4)} seconds`);
        console.log(`Worker ${workerId} - Transaction Throughput: ${throughput.toFixed(4)} transactions/second`);

        if (parentPort) {
            parentPort.postMessage({ averageLatency, throughput });
        }
    } catch (error) {
        console.error(`Worker ${workerId} - Error:`, error.message);
    }
}

if (isMainThread) {
    (async () => {
        const numRuns = 100;
        const totalTransactions = 300;
        const transactionsPerWorker = 300;
        const transactionName = 'DataSharingDoctor';

        for (let run = 0; run < numRuns; run++) {
            const workers = [];

            for (let i = 0; i < totalTransactions / transactionsPerWorker; i++) {
                const startIdx = i * transactionsPerWorker;
                const endIdx = startIdx + transactionsPerWorker;

                const workerTransactions = Array.from({ length: transactionsPerWorker }, (_, j) => ({
                    patientId: `${startIdx + j + 1}`,
                    doctorId: `${startIdx + j + 1}`,
                    dataId: `${startIdx + j + 1}`,
                    patient: ' ',
                    doctor: ' ',
                    data: ' '
                }));

                const worker = new Worker(__filename, {
                    workerData: { workerId: i, transactions: workerTransactions, transactionName },
                });

                worker.on('message', (message) => {
                    // Handle worker messages if needed
                });

                workers.push(worker);
            }

            const allResults = await Promise.all(workers.map((worker, i) => {
                return new Promise((resolve) => {
                    worker.on('message', (message) => {
                        resolve({ workerId: i, ...message });
                    });
                });
            }));

            const totalLatency = allResults.reduce((acc, result) => acc + result.averageLatency, 0);
            const totalThroughput = allResults.reduce((acc, result) => acc + result.throughput, 0);
            const overallAverageLatency = totalLatency / (totalTransactions / transactionsPerWorker);
            const overallThroughput = totalThroughput / (totalTransactions / transactionsPerWorker);

            console.log(`Run ${run + 1} - Overall Average Transaction Latency: ${overallAverageLatency.toFixed(4)} seconds`);
            console.log(`Run ${run + 1} - Overall Throughput: ${overallThroughput.toFixed(4)} transactions/second`);
        }
    })();
} else {
    const { workerId, transactions, transactionName } = workerData;

    performTransactions(workerId, transactions, transactionName);
}
