# Supplementary material for: Aguhyper: a hyperledger-based electronic health record management framework
Source: PeerJ Comput Sci. 2024 May 22;10:e2060. doi: 10.7717/peerj-cs.2060 (PMC11157618; doi:10.7717/peerj-cs.2060)
Supplement: Supplemental Information 1 [file peerj-cs-10-2060-s001.zip › Codes/ip3.js]

const { spawn } = require('child_process');

const filePath = '40mb.txt';

function runIPFSCommand(args) {
  return new Promise((resolve, reject) => {
    const ipfsProcess = spawn('ipfs', args);

    let stdoutData = '';
    let stderrData = '';

    ipfsProcess.stdout.on('data', data => {
      stdoutData += data.toString();
    });

    ipfsProcess.stderr.on('data', data => {
      stderrData += data.toString();
    });

    ipfsProcess.on('close', code => {
      if (code === 0) {
        resolve(stdoutData);
      } else {
        reject(new Error(`IPFS command failed with code ${code}: ${stderrData}`));
      }
    });
  });
}

async function addFileToIPFS() {
  try {
    const startTime = performance.now(); // Capture start time using Date.now()

    const result = await runIPFSCommand(['add', filePath]);
    const cid = result.split(' ')[1];
    
    const endTime = performance.now(); // Capture end time using Date.now()
    const uploadTime = endTime - startTime; // Calculate elapsed time in milliseconds
    const uploadTimeInSeconds = uploadTime / 1000;

    console.log('File added to IPFS. CID:', cid);
    console.log(`Upload time: ${uploadTime.toFixed(2)} milliseconds`);
    console.log(`Upload time: ${uploadTimeInSeconds.toFixed(2)} seconds`);
  } catch (error) {
    console.error('Error adding file to IPFS:', error.message);
  }
}

addFileToIPFS();
